# Supplementary material for: Intermediate Anthropogenic Disturbances Boost Taxonomic and Phylogenetic Diversities but Reduce Functional Diversity in Subtropical Forests of Eastern China
Source: Plants (Basel). 2025 Aug 14;14(16):2529. doi: 10.3390/plants14162529 (PMC12389699; doi:10.3390/plants14162529)
Supplement: Supplementary file 1 [file plants-14-02529-s001.zip]

Archive with 1 entries (1 files):
- plants-3791600-supplementary.xls
