# Supplementary material for: Intermediate Anthropogenic Disturbances Boost Taxonomic and Phylogenetic Diversities but Reduce Functional Diversity in Subtropical Forests of Eastern China
Source: Plants (Basel). 2025 Aug 14;14(16):2529. doi: 10.3390/plants14162529 (PMC12389699; doi:10.3390/plants14162529)
Supplement: Supplementary file 1 [file plants-14-02529-s001.zip › plants-3791600-supplementary.xls]

## Sheet: Sheet1
Table S1. Plant diversity in disturbed and conserved forests of eastern China. CFs, coniferous forests; CBFs, mixed coniferous-broadleaf forests; DBFs, deciduous broadleaf forests; EDBFs, mixed evergreen-deciduous broadleaf forests; EBFs, evergreen broadleaf forests.
No.	Forest type	Environmens	Shannon-Wiener index	Species richness	Pielou evenness index	Net relatedness index	Net nearest taxa index	Phylogenetic diversity	Functional richness	Functional evenness	Quadratic entropy coefficient
1	CFs	Disturbed	1.25396	6	0.699847	-2.27665	-0.710023	1148.76	6.10509	0.60207	33.0885
2	CFs	Disturbed	1.23676	10	0.53712	-4.30653	-0.732904	1590.88	13.1644	0.600162	18.4277
3	CFs	Disturbed	2.25368	26	0.691718	-4.42396	-4.29509	2493.54	17.8349	0.687888	22.7583
4	CFs	Disturbed	1.25822	18	0.435314	-4.86982	-4.50802	2067.27	18.8757	0.702122	13.6608
5	CFs	Disturbed	0.643987	4	0.464539	-1.53011	-0.384665	900.657	2.21761	0.792394	7.69721
6	CFs	Conserved	1.72079	12	0.692496	-3.96774	0.390842	1411.48	2.99679	0.910878	20.9141
7	CFs	Conserved	1.25377	8	0.602935	-4.11853	-3.69568	1164.43	22.4675	0.536701	30.9108
8	CFs	Conserved	2.10492	12	0.847082	-4.25694	-0.656167	1693.57	10.8624	0.821641	22.5741
9	CFs	Conserved	2.23418	22	0.722791	-4.2549	0.2763	2344.09	11.5823	0.74606	22.4742
10	CFs	Conserved	1.44845	18	0.501129	-4.69663	-0.936126	2251.23	13.1644	0.497367	14.041
11	CBFs	Disturbed	2.29139	15	0.846141	-3.62176	-0.858014	1848.67	18.5553	0.735389	31.1724
12	CBFs	Disturbed	1.9506	11	0.813464	-3.42494	1.26718	1350.98	22.2019	0.761271	26.6398
13	CBFs	Disturbed	1.81918	14	0.689328	-3.26858	0.416577	1790.1	18.6446	0.552139	24.6461
14	CBFs	Disturbed	2.62616	26	0.806041	-1.8349	1.34854	2595.86	46.9195	0.48521	26.5987
15	CBFs	Disturbed	2.7314	25	0.848556	-2.06264	-0.838625	2558.26	34.9373	0.683794	25.3604
16	CBFs	Conserved	2.29767	22	0.743332	-3.15383	-1.79605	2290.59	27.9131	0.856948	34.8871
17	CBFs	Conserved	2.2114	20	0.738185	-0.795245	0.979478	2097.18	30.6815	0.680168	23.0055
18	CBFs	Conserved	3.04975	28	0.915236	-3.38348	0.558879	2578.81	47.7187	0.776492	34.3397
19	CBFs	Conserved	2.28939	24	0.720376	-4.57482	-0.879145	2572.69	21.3663	0.584777	22.546
20	CBFs	Conserved	2.3211	21	0.762387	-3.52464	-2.57284	2110.65	62.4899	0.431034	29.7095
21	DBFs	Disturbed	1.67541	10	0.727621	0.517535	0.033685	1179.16	25.5126	0.491339	17.1101
22	DBFs	Disturbed	2.30303	21	0.756451	-1.88765	0.294297	2177.01	22.3565	0.722462	18.7888
23	DBFs	Disturbed	2.38376	20	0.795717	-0.158791	0.619321	2190.05	17.6171	0.683738	18.0768
24	DBFs	Disturbed	2.42652	19	0.824101	0.223161	1.04864	1837	27.576	0.68807	15.0131
25	DBFs	Disturbed	2.37693	18	0.822361	-1.59738	-0.878332	2027.22	17.4004	0.814931	20.3264
26	DBFs	Conserved	2.88691	25	0.896869	-3.25412	-0.913249	2732.91	50.7776	0.788327	45.4253
27	DBFs	Conserved	2.11947	13	0.826322	0.750612	1.3919	1387.35	54.9243	0.586843	36.8937
28	DBFs	Conserved	2.55687	16	0.922197	0.332464	-0.388941	1755.71	25.7676	0.844549	30.6498
29	EDBFs	Disturbed	2.43926	17	0.86095	0.870943	1.85805	1641.16	23.9634	0.698221	16.555
30	EDBFs	Disturbed	2.4219	21	0.795493	-1.45238	-0.0465591	2082.66	28.7793	0.742135	21.0328
31	EDBFs	Disturbed	1.71859	16	0.619851	-2.17314	-1.64758	1863.24	22.8524	0.675074	17.7356
32	EDBFs	Disturbed	2.69095	27	0.816468	-0.745993	0.0344974	2651.72	42.7505	0.565233	23.938
33	EDBFs	Disturbed	1.99206	19	0.676549	0.832629	0.948692	2009.34	25.536	0.721317	10.6239
34	EDBFs	Conserved	2.84841	25	0.88491	-0.312086	0.893854	2283	68.3806	0.655054	26.7738
35	EDBFs	Conserved	2.18239	20	0.728499	-1.18926	1.03808	2209.58	39.1725	0.709678	23.6096
36	EDBFs	Conserved	2.95002	24	0.928247	-0.215796	-1.00821	2671.06	64.7628	0.746007	37.8114
37	EDBFs	Conserved	2.90851	27	0.882481	-3.79362	-4.43453	2647.46	54.1887	0.786629	31.7344
38	EDBFs	Conserved	2.33446	15	0.862045	-2.51357	-1.34138	1854.35	60.0434	0.721636	32.9134
39	EBFs	Disturbed	2.92827	25	0.909719	-0.765099	-0.751683	2293.78	29.2475	0.794939	21.3626
40	EBFs	Disturbed	2.52424	20	0.842613	-2.4421	0.378173	2107.98	19.4812	0.857819	26.8975
41	EBFs	Disturbed	2.95358	27	0.896154	0.809662	1.29397	2457.93	58.4872	0.653529	27.8775
42	EBFs	Disturbed	2.80353	26	0.860482	0.0668209	0.415975	2652.86	19.3113	0.769319	16.2674
43	EBFs	Disturbed	3.02372	30	0.889016	-0.353967	0.79376	2615.14	24.9509	0.70385	19.2024
44	EBFs	Conserved	1.14535	11	0.477648	-1.36691	1.32036	1487.79	5.74409	0.47827	8.43025
45	EBFs	Conserved	2.22223	14	0.842054	0.546745	-0.267471	1542.97	11.2031	0.808995	15.2855
46	EBFs	Conserved	1.77804	15	0.656574	-3.68132	-3.41507	1726.09	21.7305	0.85921	23.5842
47	EBFs	Conserved	2.721	24	0.856185	0.628289	-0.0715143	2033	32.9123	0.701259	14.8529
48	EBFs	Conserved	2.519	22	0.814934	1.61749	2.30661	1714.5	35.1811	0.665073	21.2047
